# Supplementary material for: Subjective Cognitive Decline in Brazilian Adults: Prevalence and Associated Social, Lifestyle, and Health-Related Factors: A Nationally Representative Cross-Sectional Analysis from the ELSI-Brazil Cohort
Source: Neurol Int. 2026 Feb 24;18(3):42. doi: 10.3390/neurolint18030042 (PMC13029690; doi:10.3390/neurolint18030042)
Supplement: Supplementary file 1 [file neurolint-18-00042-s001.zip]

Archive with 1 entries (1 files):
- neurolint-4137652-supplementary.pdf
